# Supplementary material for: Use of U-Net Convolutional Neural Networks for Automated Segmentation of Fecal Material for Objective Evaluation of Bowel Preparation Quality in Colonoscopy
Source: Diagnostics (Basel). 2022 Mar 1;12(3):613. doi: 10.3390/diagnostics12030613 (PMC8947406; doi:10.3390/diagnostics12030613)
Supplement: Supplementary file 1 [file diagnostics-12-00613-s001.zip]

Archive with 8 entries (7 files):
- 影片改3.mpg
- 影片改2.mpg
- 影片改1.mpg
- video/
- video/Thumbs.db
- video/video1.mpg
- video/video2.mpg
- video/video3.mpg
